# Supplementary material for: The Stroma Liquid Biopsy Panel Contains a Stromal-Epithelial Gene Signature Ratio That Is Associated with the Histologic Tumor-Stroma Ratio and Predicts Survival in Colon Cancer
Source: Cancers (Basel). 2021 Dec 29;14(1):163. doi: 10.3390/cancers14010163 (PMC8750571; doi:10.3390/cancers14010163)
Supplement: Supplementary file 1 [file cancers-14-00163-s001.zip]

Archive with 3 entries (3 files):
- SupplementaryData1_cohort_scores.xlsx
- SupplementaryData2_signature_construction.xlsx
- Supplementary_Figures_Tables.pdf
